# Supplementary material for: Genome-wide identification and expression analysis of late embryogenesis abundant protein-encoding genes in rye (Secale cereale L.)
Source: PLoS One. 2021 Apr 8;16(4):e0249757. doi: 10.1371/journal.pone.0249757 (PMC8031920; doi:10.1371/journal.pone.0249757)
Supplement: S1 Table — (XLSX) [file pone.0249757.s005.xlsx]

## Sheet: Sheet1
S1 Table List of qRT-PCR primers for the 12 ScLEA genes in this study
Gene	Forward primer（5'–3'）	Reverse primer（5'–3'）
ScActin	CGTGTTGGATTCTGGTGATG	AGCCACATATGCGAGCTTCT
ScDehydrin-10	AGCTCTAGCTCGTCTTCCG	TGTGCTGCTGGTTGTCCT
ScDehydrin-14	TAGTAGCTCCAGCTCGTC	TTCTCCTTGATCTTATCCTTGAT
ScLEA1-5	TCAAAGCGAAGGTCCAGG	ATGCGGTCCTCCTTGTTT
ScLEA1-14	GATAGCATCCGCTAAAATCTG	GGCCTGCATGTTGTCTAG
ScLEA2-22	ACATACCAGTGAAGGTGC	GTAGTCGAGGTCCCAGTC
ScLEA2-52	GTTCCATTTCAACATCCC	AATCCTGACTTATGATACTCT
ScLEA3-4	CAGCCTCCTCGCACAAA	ACGGCGGTCTTCTCCTC
ScLEA4-1	GAACACGCTGGGCATGAG	TGATCCCTGGTGATCTTCTC
ScLEA4-2	GACTACACCGTCGAGAAG	TTGTTCTTGGTAGCCTCA
ScLEA5-4	ATGGCCTCCGGTCAGC	CCCTTCGGCGAGGTTCT
ScSMP-4	CTGTACTACTCACCTAGCC	CTCATCTTGGCGAGAAGG
ScSMP-6	GGCATCACCGTCACCCAGAC	GCTCGTGTCCTCCTCCTCCA
