# Supplementary material for: Genome-wide identification and expression analysis of late embryogenesis abundant protein-encoding genes in rye (Secale cereale L.)
Source: PLoS One. 2021 Apr 8;16(4):e0249757. doi: 10.1371/journal.pone.0249757 (PMC8031920; doi:10.1371/journal.pone.0249757)
Supplement: S2 Table — (XLSX) [file pone.0249757.s006.xlsx]

## Sheet: Sheet1
S2 Table List of the 112 ScLEA genes identified in this study
Gene Name	Gene ID	Amino Acid Number	Molecular Weight(Da)	pI	Aliphatic index	GRAVY
ScDehydrin-1	ScWN3R01G346600	218	22423.5	6.25	49.31	-0.811
ScDehydrin-2	ScWN4R01G072800	473	45913.8	8.88	42.52	-0.618
ScDehydrin-3	ScWN4R01G570900	132	13466.8	9.56	41.59	-1.041
ScDehydrin-4	ScWN5R01G416400	132	13252.4	8.81	37.12	-1.034
ScDehydrin-5	ScWN5R01G416500	137	13786	8.81	40	-0.978
ScDehydrin-6	ScWN5R01G417300	149	15098.6	6.71	49.19	-0.766
ScDehydrin-7	ScWN5R01G479300	150	15133.5	9.22	35.27	-1.026
ScDehydrin-8	ScWN5R01G479400	150	15171.6	9.16	35.93	-1.017
ScDehydrin-9	ScWN5R01G479800	150	15207.6	9.19	33.33	-1.062
ScDehydrin-10	ScWN5R01G479900	150	15112.5	9.4	33.33	-1.044
ScDehydrin-11	ScWN6R01G204000	270	28839.1	5.23	63.26	-0.942
ScDehydrin-12	ScWN6R01G318400	965	99640.8	5.51	29.52	-1.255
ScDehydrin-13	ScWN6R01G318700	204	20313.8	9.07	26.86	-1.039
ScDehydrin-14	ScWN6R01G319200	163	16428.8	9.19	34.85	-1.045
ScDehydrin-15	ScWN6R01G319400	134	13332.2	6.75	34.33	-1.004
ScDehydrin-16	ScWN6R01G319500	153	15520.8	8.86	33.27	-1.098
ScDehydrin-17	ScWN6R01G319600	226	23330.7	9.58	47.12	-0.783
ScDehydrin-18	ScWN6R01G557000	124	12724.7	6.34	37.74	-1.157
ScLEA1-1	ScWN2R01G334900	95	10186.6	10.24	65.05	-0.826
ScLEA1-2	ScWN2R01G550900	107	11347.6	9.16	43.18	-0.998
ScLEA1-3	ScWN2R01G551000	113	11760.1	9.58	38.41	-1.048
ScLEA1-4	ScWN4R01G263400	80	8600.55	8.96	50.25	-1.188
ScLEA1-5	ScWN4R01G275600	80	8600.55	8.96	50.25	-1.188
ScLEA1-6	ScWN4R01G288100	95	10186.6	10.24	65.05	-0.826
ScLEA1-7	ScWN4R01G457200	381	42198.2	9.55	80.97	-0.385
ScLEA1-8	ScWN4R01G467600	86	9472.7	9.74	58.26	-1.088
ScLEA1-9	ScWN4R01G486600	154	17256.6	10.64	45.26	-1.297
ScLEA1-10	ScWN4R01G530800	133	15106.2	9.86	49.4	-1.092
ScLEA1-11	ScWN4R01G531000	148	15581.9	9.93	61.62	-0.732
ScLEA1-12	ScWN5R01G179500	153	15356.8	8.07	52.68	-0.697
ScLEA1-13	ScWN7R01G229800	122	12920.6	9.37	72.21	-0.435
ScLEA1-14	ScWN7R01G451300	170	16807.7	9.56	57.24	-0.436
ScLEA2-1	ScWN1R01G171300	282	29488.2	9.92	73.44	-0.003
ScLEA2-2	ScWN1R01G171400	282	29488.2	9.92	73.44	-0.003
ScLEA2-3	ScWN1R01G204500	266	28783.4	10.21	95.68	0.017
ScLEA2-4	ScWN1R01G206300	254	27538.1	10.32	97.13	0.015
ScLEA2-5	ScWN1R01G282200	208	22310.8	9.65	102.07	0.262
ScLEA2-6	ScWN1R01G311600	241	26955.2	8.92	91.37	0.037
ScLEA2-7	ScWN1R01G410500	206	21639.3	10.93	104.61	0.303
ScLEA2-8	ScWN1R01G495100	259	26739.7	8.89	95.68	0.224
ScLEA2-9	ScWN2R01G118100	187	19935.6	9.39	96.63	0.491
ScLEA2-10	ScWN2R01G118200	210	22318.2	9.05	96.24	0.393
ScLEA2-11	ScWN2R01G216500	214	22933.6	9.3	94.21	0.17
ScLEA2-12	ScWN2R01G231100	242	26768.6	9.26	79.01	-0.223
ScLEA2-13	ScWN2R01G232500	192	20580.1	8.98	111.41	0.474
ScLEA2-14	ScWN2R01G232600	195	20865.4	9.14	107.69	0.529
ScLEA2-15	ScWN2R01G232700	190	19936.4	10.54	107.42	0.502
ScLEA2-16	ScWN2R01G313600	216	23193.9	8.77	101.06	0.301
ScLEA2-17	ScWN2R01G330800	351	38093.3	11.07	68.12	-0.576
ScLEA2-18	ScWN2R01G451300	222	23777.9	8.83	98.51	0.383
ScLEA2-19	ScWN2R01G451400	210	22378.2	9.05	96.24	0.393
ScLEA2-20	ScWN2R01G656000	221	24361.3	9.01	95.7	0.178
ScLEA2-21	ScWN3R01G125000	305	33669.2	4.69	92.98	-0.335
ScLEA2-22	ScWN3R01G222500	151	16214.6	4.89	94.24	-0.032
ScLEA2-23	ScWN3R01G225000	314	33856.1	9.02	76.97	-0.246
ScLEA2-24	ScWN3R01G228600	111	12079.8	4.23	112.34	0.226
ScLEA2-25	ScWN3R01G279000	288	29844.5	10.15	78.96	0.085
ScLEA2-26	ScWN3R01G305900	181	19394.9	4.45	81.82	-0.125
ScLEA2-27	ScWN3R01G370500	255	27270.6	4.85	88.24	-0.077
ScLEA2-28	ScWN3R01G419400	314	33669.4	9.73	78.31	-0.12
ScLEA2-29	ScWN3R01G464400	241	26377.4	9.74	79.38	-0.166
ScLEA2-30	ScWN4R01G039100	223	24048	9.54	116.77	0.262
ScLEA2-31	ScWN4R01G143600	213	23156.7	8.67	103.47	0.272
ScLEA2-32	ScWN4R01G143700	295	30972.1	9.67	74.95	-0.149
ScLEA2-33	ScWN4R01G156400	271	29238.8	10.53	88.15	-0.067
ScLEA2-34	ScWN4R01G161000	273	29124.7	10.19	94.8	0.046
ScLEA2-35	ScWN4R01G228000	219	23463.5	9.74	106.85	0.252
ScLEA2-36	ScWN4R01G475300	241	26955.2	8.92	91.37	0.037
ScLEA2-37	ScWN4R01G625900	759	83942.4	8.5	94.01	-0.129
ScLEA2-38	ScWN5R01G100700	208	21840.8	9.48	94.57	0.03
ScLEA2-39	ScWN5R01G133100	205	22029.4	8.79	94.63	0.19
ScLEA2-40	ScWN5R01G133200	208	22731	8.6	100.24	0.141
ScLEA2-41	ScWN5R01G146300	280	30370	10.41	81.61	-0.128
ScLEA2-42	ScWN5R01G150500	223	23785.5	9.38	98.37	0.122
ScLEA2-43	ScWN5R01G178000	209	22789.2	6.88	83.44	-0.077
ScLEA2-44	ScWN5R01G227200	257	27924.6	9.34	101.28	0.167
ScLEA2-45	ScWN5R01G574600	172	18082.9	9.46	94.63	0.254
ScLEA2-46	ScWN5R01G618300	214	22593.1	9.4	97.38	0.231
ScLEA2-47	ScWN6R01G075200	215	23324.2	8.94	102.47	0.127
ScLEA2-48	ScWN6R01G183100	195	21542.2	10.61	96.46	0.053
ScLEA2-49	ScWN6R01G202600	335	36099.9	9.86	73.13	-0.236
ScLEA2-50	ScWN6R01G399400	204	21250.7	10.26	114.66	0.496
ScLEA2-51	ScWN7R01G051300	325	35951.8	4.9	90.8	-0.394
ScLEA2-52	ScWN7R01G066100	250	26849.3	9.88	103.84	0.195
ScLEA2-53	ScWN7R01G092200	217	23268.2	9.34	99.03	0.197
ScLEA2-54	ScWN7R01G192900	239	25366.4	8.93	100.79	0.304
ScLEA2-55	ScWN7R01G312400	213	23379.1	8.63	94.79	0.255
ScLEA2-56	ScWN7R01G555200	235	26002.4	10.07	96.68	0.108
ScLEA3-1	ScWN1R01G098100	95	9429.5	10.46	66.53	-0.226
ScLEA3-2	ScWN3R01G245700	95	9429.5	10.46	66.53	-0.226
ScLEA3-3	ScWN3R01G245900	95	9451.51	10.46	66.53	-0.246
ScLEA3-4	ScWN3R01G482900	95	9968.48	9.74	65.05	-0.273
ScLEA3-5	ScWN7R01G388500	97	10547.1	9.65	74.74	-0.137
ScLEA4-1	ScWN1R01G477800	180	18645.2	5.62	41.61	-0.998
ScLEA4-2	ScWN7R01G243600	362	38447.1	6.45	47.27	-1.017
ScLEA5-1	ScWN1R01G081900	153	16911.4	5.45	30.65	-1.551
ScLEA5-2	ScWN1R01G082000	94	9967.75	5.25	37.45	-1.286
ScLEA5-3	ScWN1R01G319500	133	14638	5.42	32.33	-1.489
ScLEA5-4	ScWN1R01G319900	93	10003.8	5.56	37.85	-1.403
ScLEA5-5	ScWN1R01G320000	93	9994.84	5.29	37.85	-1.317
ScLEA5-6	ScWN3R01G198900	124	13555	4.85	69.35	-1.18
ScLEA5-7	ScWN3R01G199300	124	13643	4.73	67.02	-1.267
ScLEA5-8	ScWN6R01G061600	78	8235.95	4.97	45.13	-1.105
ScLEA6-1	ScWN5R01G284200	118	12485.5	5.66	53.05	-1.014
ScLEA6-2	ScWN6R01G525700	121	13038.1	5.24	52.56	-1.121
ScSMP-1	ScWN5R01G432400	189	19092.1	5.04	73.7	-0.292
ScSMP-2	ScWN5R01G432600	266	27096.2	5.15	77.56	-0.325
ScSMP-3	ScWN6R01G127300	215	22870.6	10.96	65.58	-0.682
ScSMP-4	ScWN7R01G131900	302	30451.8	5.74	74.24	-0.294
ScSMP-5	ScWN7R01G132000	284	28975.8	4.94	69.65	-0.434
ScSMP-6	ScWN7R01G333200	278	28537.1	4.22	66.98	-0.39
ScSMP-7	ScWN7R01G335400	278	28479.1	4.24	67.34	-0.371
