# Supplementary material for: Genome-wide identification and expression analysis of late embryogenesis abundant protein-encoding genes in rye (Secale cereale L.)
Source: PLoS One. 2021 Apr 8;16(4):e0249757. doi: 10.1371/journal.pone.0249757 (PMC8031920; doi:10.1371/journal.pone.0249757)
Supplement: S3 Table — (XLSX) [file pone.0249757.s007.xlsx]

## Sheet: tandem
S3 Table Tandem duplicated ScLEA genes
Gene	Gene	Gene	Gene	Chromosome location	Chromosomal region (bp)
ScLEA5-1	ScLEA5-2			Chr1	4917
ScLEA5-4	ScLEA5-5			Chr1	83114
ScLEA2-9	ScLEA2-10			Chr2	36748
ScLEA2-18	ScLEA2-19			Chr2	36941
ScLEA1-2	ScLEA1-3			Chr2	4386
ScLEA3-2	ScLEA3-3			Chr3	61746
ScLEA2-31	ScLEA2-32			Chr4	11843
ScDehydrin-12	ScDehydrin-13			Chr6	87935
ScSMP-1	ScSMP-2			Chr5	94940
ScLEA2-13	ScLEA2-14	ScLEA2-15		Chr2	163748
ScDehydrin-14	ScDehydrin-15	ScDehydrin-16		Chr6	89392
ScDehydrin-7	ScDehydrin-8	ScDehydrin-9	ScDehydrin-10	Chr5	125733
Tandem duplicated of ScLEA genes (detailed information)
Gene Name	Gene ID	Chromosome location	Star position	Chromosomal region (bp)
Dehydrin-1	ScWN3R01G346600	Chr3	779810032
Dehydrin-2	ScWN4R01G072800	Chr4	68022248
Dehydrin-3	ScWN4R01G570900	Chr4	981766524	913744276
Dehydrin-4	ScWN5R01G416400	Chr5	744307236	-237459288
Dehydrin-5	ScWN5R01G416500	Chr5	744575162	267926
Dehydrin-6	ScWN5R01G417300	Chr5	745120312	545150
Dehydrin-7	ScWN5R01G479300	Chr5	807336598	62216286
Dehydrin-8	ScWN5R01G479400	Chr5	807351919	15321
Dehydrin-9	ScWN5R01G479800	Chr5	807457841	105922
Dehydrin-10	ScWN5R01G479900	Chr5	807462331	4490	125733
Dehydrin-11	ScWN6R01G204000	Chr6	543426552	-264035779
Dehydrin-12	ScWN6R01G318400	Chr6	713588084	170161532
Dehydrin-13	ScWN6R01G318700	Chr6	713676019	87935
Dehydrin-14	ScWN6R01G319200	Chr6	714786638	1110619
Dehydrin-15	ScWN6R01G319400	Chr6	714832724	46086
Dehydrin-16	ScWN6R01G319500	Chr6	714876030	43306	89392
Dehydrin-17	ScWN6R01G319600	Chr6	715295407	419377
Dehydrin-18	ScWN6R01G557000	Chr6	960699562	245404155
LEA1-1	ScWN2R01G334900	Chr2	689073619	-271625943
LEA1-2	ScWN2R01G550900	Chr2	1011009707	321936088
LEA1-3	ScWN2R01G551000	Chr2	1011014093	4386
LEA1-4	ScWN4R01G263400	Chr4	608977087	-402037006
LEA1-5	ScWN4R01G275600	Chr4	630492089	21515002
LEA1-6	ScWN4R01G288100	Chr4	655609492	25117403
LEA1-7	ScWN4R01G457200	Chr4	865961858	210352366
LEA1-8	ScWN4R01G467600	Chr4	881458893	15497035
LEA1-9	ScWN4R01G486600	Chr4	904253372	22794479
LEA1-10	ScWN4R01G530800	Chr4	943279784	39026412
LEA1-11	ScWN4R01G531000	Chr4	943583177	303393
LEA1-12	ScWN5R01G179500	Chr5	424805133	-518778044
LEA1-13	ScWN7R01G229800	Chr7	301469876	-123335257
LEA1-14	ScWN7R01G451300	Chr7	880546135	579076259
LEA2-1	ScWN1R01G171300	Chr1	257123480	-623422655
LEA2-2	ScWN1R01G171400	Chr1	257598302	474822
LEA2-3	ScWN1R01G204500	Chr1	414345747	156747445
LEA2-4	ScWN1R01G206300	Chr1	416090560	1744813
LEA2-5	ScWN1R01G282200	Chr1	566696205	150605645
LEA2-6	ScWN1R01G311600	Chr1	620994249	54298044
LEA2-7	ScWN1R01G410500	Chr1	771134691	150140442
LEA2-8	ScWN1R01G495100	Chr1	865023424	93888733
LEA2-9	ScWN2R01G118100	Chr2	132930217	-732093207
LEA2-10	ScWN2R01G118200	Chr2	132966965	36748
LEA2-11	ScWN2R01G216500	Chr2	288423887	155456922
LEA2-12	ScWN2R01G231100	Chr2	314884169	26460282
LEA2-13	ScWN2R01G232500	Chr2	317692571	2808402
LEA2-14	ScWN2R01G232600	Chr2	317855100	162529
LEA2-15	ScWN2R01G232700	Chr2	317856319	1219	163748
LEA2-16	ScWN2R01G313600	Chr2	655714126	337857807
LEA2-17	ScWN2R01G330800	Chr2	683428943	27714817
LEA2-18	ScWN2R01G451300	Chr2	874581158	191152215
LEA2-19	ScWN2R01G451400	Chr2	874618099	36941
LEA2-20	ScWN2R01G656000	Chr2	1120948114	246330015
LEA2-21	ScWN3R01G125000	Chr3	119384361	-1001563753
LEA2-22	ScWN3R01G222500	Chr3	282872529	163488168
LEA2-23	ScWN3R01G225000	Chr3	288591414	5718885
LEA2-24	ScWN3R01G228600	Chr3	295063043	6471629
LEA2-25	ScWN3R01G279000	Chr3	562561412	267498369
LEA2-26	ScWN3R01G305900	Chr3	699029905	136468493
LEA2-27	ScWN3R01G370500	Chr3	818634120	119604215
LEA2-28	ScWN3R01G419400	Chr3	891272784	72638664
LEA2-29	ScWN3R01G464400	Chr3	967774840	76502056
LEA2-30	ScWN4R01G039100	Chr4	31107381	-936667459
LEA2-31	ScWN4R01G143600	Chr4	178940463	147833082
LEA2-32	ScWN4R01G143700	Chr4	178952306	11843
LEA2-33	ScWN4R01G156400	Chr4	200921233	21968927
LEA2-34	ScWN4R01G161000	Chr4	208467042	7545809
LEA2-35	ScWN4R01G228000	Chr4	548673631	340206589
LEA2-36	ScWN4R01G475300	Chr4	889742374	341068743
LEA2-37	ScWN4R01G625900	Chr4	1035316733	145574359
LEA2-38	ScWN5R01G100700	Chr5	162828512	-872488221
LEA2-39	ScWN5R01G133100	Chr5	321163362	158334850
LEA2-40	ScWN5R01G133200	Chr5	322105420	942058
LEA2-41	ScWN5R01G146300	Chr5	356484488	34379068
LEA2-42	ScWN5R01G150500	Chr5	365302711	8818223
LEA2-43	ScWN5R01G178000	Chr5	422116607	56813896
LEA2-44	ScWN5R01G227200	Chr5	500578347	78461740
LEA2-45	ScWN5R01G574600	Chr5	903354419	402776072
LEA2-46	ScWN5R01G618300	Chr5	941299039	37944620
LEA2-47	ScWN6R01G075200	Chr6	96897322	-844401717
LEA2-48	ScWN6R01G183100	Chr6	503184276	406286954
LEA2-49	ScWN6R01G202600	Chr6	541211196	38026920
LEA2-50	ScWN6R01G399400	Chr6	797699911	256488715
LEA2-51	ScWN7R01G051300	Chr7	36556975	-761142936
LEA2-52	ScWN7R01G066100	Chr7	50799749	14242774
LEA2-53	ScWN7R01G092200	Chr7	79530663	28730914
LEA2-54	ScWN7R01G192900	Chr7	236526696	156996033
LEA2-55	ScWN7R01G312400	Chr7	642814116	406287420
LEA2-56	ScWN7R01G555200	Chr7	996524831	353710715
LEA3-1	ScWN1R01G098100	Chr1	102571669	-893953162
LEA3-2	ScWN3R01G245700	Chr3	340790747	238219078
LEA3-3	ScWN3R01G245900	Chr3	340852493	61746
LEA3-4	ScWN3R01G482900	Chr3	994838981	653986488
LEA3-5	ScWN7R01G388500	Chr7	789476795	-205362186
LEA4-1	ScWN1R01G477800	Chr1	847604349	58127554
LEA4-2	ScWN7R01G243600	Chr7	339112401	-508491948
LEA5-1	ScWN1R01G081900	Chr1	82068094	-257044307
LEA5-2	ScWN1R01G082000	Chr1	82073011	4917
LEA5-3	ScWN1R01G319500	Chr1	635033077	552960066
LEA5-4	ScWN1R01G319900	Chr1	635717192	684115
LEA5-5	ScWN1R01G320000	Chr1	635800306	83114
LEA5-6	ScWN3R01G198900	Chr3	238305821	-397494485
LEA5-7	ScWN3R01G199300	Chr3	238730495	424674
LEA5-8	ScWN6R01G061600	Chr6	68419472	-170311023
LEA6-1	ScWN5R01G284200	Chr5	581250787	512831315
LEA6-2	ScWN6R01G525700	Chr6	930638550	349387763
SMP-1	ScWN5R01G432400	Chr5	761779231	-168859319
SMP-2	ScWN5R01G432600	Chr5	761874171	94940
SMP-3	ScWN6R01G127300	Chr6	296653281	-465220890
SMP-4	ScWN7R01G131900	Chr7	132738448	-163914833
SMP-5	ScWN7R01G132000	Chr7	132981218	242770
SMP-6	ScWN7R01G333200	Chr7	682211175	549229957
SMP-7	ScWN7R01G335400	Chr7	684331939	2120764
