# Supplementary material for: Genome-wide identification and expression analysis of late embryogenesis abundant protein-encoding genes in rye (Secale cereale L.)
Source: PLoS One. 2021 Apr 8;16(4):e0249757. doi: 10.1371/journal.pone.0249757 (PMC8031920; doi:10.1371/journal.pone.0249757)
Supplement: S4 Table — (XLSX) [file pone.0249757.s008.xlsx]

## Sheet: segmental
S4 Table Segmental duplicated ScLEA genes
Gene	Chromosome location	Gene	Chromosome location	E-value
ScLEA2-7	chr1	ScLEA2-8	chr1	6e-12
ScLEA2-8	chr1	ScLEA2-27	chr3	4e-82
ScLEA2-7	chr1	ScLEA2-33	chr4	9e-35
ScLEA2-7	chr1	ScLEA2-42	chr5	4e-47
ScLEA2-12	chr2	ScLEA2-20	chr2	3e-11
ScLEA2-20	chr2	ScLEA2-31	chr4	2e-56
ScLEA2-10	chr2	ScLEA2-31	chr4	5e-13
ScLEA2-28	chr3	ScLEA2-34	chr4	1e-48
ScLEA2-26	chr3	ScLEA2-51	chr7	4e-19
ScLEA1-7	chr4	ScLEA1-10	chr4	2e-25
ScLEA1-4	chr4	ScLEA1-5	chr4	8e-51
ScLEA1-9	chr4	ScLEA1-10	chr4	1e-20
ScLEA1-6	chr4	ScLEA1-9	chr4	1e-28
ScLEA2-31	chr4	ScLEA2-40	chr5	2e-126
ScLEA2-33	chr4	ScLEA2-42	chr5	6e-78
ScLEA2-34	chr4	ScLEA2-41	chr5	5e-97
ScDehydrin-3	chr4	ScDehydrin-18	chr6	1e-14
ScLEA2-39	chr5	ScLEA2-55	chr7	5e-17
ScSMP-1	chr5	ScSMP-4	chr7	4e-16
Segmental duplicated ScLEA genes (detailed information)
Gene	Gene ID	Chromosome location	Start position	End position	Gene	Gene ID	Chromosome location	Start position	End position	E-value
ScLEA2-7	ScWN1R01G410500	chr1	771134407	771135716	ScLEA2-8	ScWN1R01G495100	chr1	865023220	865024404	6e-12
ScLEA2-8	ScWN1R01G495100	chr1	865023220	865024404	ScLEA2-27	ScWN3R01G370500	chr3	818633717	818635101	4e-82
ScLEA2-7	ScWN1R01G410500	chr1	771134407	771135716	ScLEA2-33	ScWN4R01G156400	chr4	200920909	200922284	9e-35
ScLEA2-7	ScWN1R01G410500	chr1	771134407	771135716	ScLEA2-42	ScWN5R01G150500	chr5	365302455	365304084	4e-47
ScLEA2-12	ScWN2R01G231100	chr2	314884169	314884897	ScLEA2-20	ScWN2R01G656000	chr2	1120948114	1120948779	3e-11
ScLEA2-20	ScWN2R01G656000	chr2	1120948114	1120948779	ScLEA2-31	ScWN4R01G143600	chr4	178940463	178941104	2e-56
ScLEA2-10	ScWN2R01G118200	chr2	132966965	132967597	ScLEA2-31	ScWN4R01G143600	chr4	178940463	178941104	5e-13
ScLEA2-28	ScWN3R01G419400	chr3	891272784	891273728	ScLEA2-34	ScWN4R01G161000	chr4	208466419	208467953	1e-48
ScLEA2-26	ScWN3R01G305900	chr3	699029740	699030674	ScLEA2-51	ScWN7R01G051300	chr7	36555406	36558265	4e-19
ScLEA1-7	ScWN4R01G457200	chr4	865961741	865969200	ScLEA1-10	ScWN4R01G530800	chr4	943279784	943281086	2e-25
ScLEA1-4	ScWN4R01G263400	chr4	608976919	608977824	ScLEA1-5	ScWN4R01G275600	chr4	630491800	630492175	8e-51
ScLEA1-9	ScWN4R01G486600	chr4	904253372	904253902	ScLEA1-10	ScWN4R01G530800	chr4	943279784	943281086	1e-20
ScLEA1-6	ScWN4R01G288100	chr4	655609492	655609779	ScLEA1-9	ScWN4R01G486600	chr4	904253372	904253902	1e-28
ScLEA2-31	ScWN4R01G143600	chr4	178940463	178941104	ScLEA2-40	ScWN5R01G133200	chr5	322105420	322106046	2e-126
ScLEA2-33	ScWN4R01G156400	chr4	200920909	200922284	ScLEA2-42	ScWN5R01G150500	chr5	365302455	365304084	6e-78
ScLEA2-34	ScWN4R01G161000	chr4	208466419	208467953	ScLEA2-41	ScWN5R01G146300	chr5	356484359	356485749	5e-97
ScDehydrin-3	ScWN4R01G570900	chr4	981765842	981766852	ScDehydrin-18	ScWN6R01G557000	chr6	960699224	960700025	1e-14
ScLEA2-39	ScWN5R01G133100	chr5	321163103	321164034	ScLEA2-55	ScWN7R01G312400	chr7	642813845	642815001	5e-17
ScSMP-1	ScWN5R01G432400	chr5	761779132	761780023	ScSMP-4	ScWN7R01G131900	chr7	132738426	132739863	4e-16
